# Supplementary material for: Cecal Microbiome Analyses on Wild Japanese Rock Ptarmigans (Lagopus muta japonica) Reveals High Level of Coexistence of Lactic Acid Bacteria and Lactate-Utilizing Bacteria
Source: Microorganisms. 2018 Jul 28;6(3):77. doi: 10.3390/microorganisms6030077 (PMC6164970; doi:10.3390/microorganisms6030077)
Supplement: Supplementary file 1 [file microorganisms-06-00077-s001.zip]

Archive with 1 entries (1 files):
- microorganisms-327329-SI.xlsx
