# Supplementary material for: Cecal Microbiome Analyses on Wild Japanese Rock Ptarmigans (Lagopus muta japonica) Reveals High Level of Coexistence of Lactic Acid Bacteria and Lactate-Utilizing Bacteria
Source: Microorganisms. 2018 Jul 28;6(3):77. doi: 10.3390/microorganisms6030077 (PMC6164970; doi:10.3390/microorganisms6030077)
Supplement: Supplementary file 1 [file microorganisms-06-00077-s001.zip › microorganisms-327329-SI.xlsx]

## Sheet: Sheet1
Supplemental Table S1: Sampling record
Sample Name	Kita1	Kita2	Kita3	On1	On2	On3	On4	Jonen1	Otensho1	Otensho2	Otensho3	Norikura1	Norikura2	Norikura3	Norikura5	Norikura6	Tate554	Tate556	TateS3	TateS4	TateS6	Tate1101_1	Tate1101_2S	Tate1101_2K	YakeN1
Sampling location*	Mt. Kita	Mt. Kita	Mt. Kita	Mt. On	Mt. On	Mt. On	Mt. On	Mt Jonen	Mt. Otensho	Mt. Otensho	Mt. Otensho	Mt. Norikura	Mt. Norikura	Mt. Norikura	Mt. Norikura	Mt. Norikura	Mt Tate	Mt Tate	Mt Tate	Mt Tate	Mt Tate	Mt Tate	Mt Tate	Mt Tate	Mt Yake
Sampling date	June 28 2016	July 3 2016	July 4 2016	July 29 2016	Aug 4 2016	Sep 14 2016	Sep 15 2016	Sep 22 2016	Sep 24 2016	Sep 24 2016	Sep 24 2016	May 29 2016	May 29 2016	May 29 2016	June 4 2016	June 6 2016	May 7 2016	May 8 2016	May 7 2016	May 7 2016	May 7 2016	Nov 1 2016	Nov 2 2016	Nov 2 2016	Nov 30 2016
Sampling time	16:30:00	05:30:00	05:30:00	14:30:00	10:00:00	14:00:00	12:00:00	17:00:00	07:30:00	10:00:00	15:00:00	09:00:00	11:00:00	11:00:00	10:00:00	10:00:00	11:30:00	09:00:00	11:30:00	14:00:00	15:00:00	11:00:00	11:00:00	12:00:00	10:00:00
Weather	sunny	sunny	sunny	sunny	cloudy	sunny	sunny	cloudy	sunny	sunny	sunny	rainy	rainy	rainy	rainy	cloudy	sunny	sunny	sunny	sunny	sunny	snowy	snowy	snowy	snowy
Temperature**	9℃	4℃	4℃	1３℃	9℃	10℃	10℃	5℃	7℃	10℃	13℃	5℃	5℃	5℃	5℃	8℃	５℃	３℃	５℃	７℃	７℃	２℃	２℃	３℃	NA
Bird identification
adult/juvenile	adult	adult	adult	adult	adult	adult	adult	adult	adult	adult	adult	adult	adult	adult	adult	adult	adult	adult	adult	adult	adult	adult	adult	adult	adult
Sex	Female	Female	Female	Male	Female	M or F	M or F	M or F	M or F	M or F	M or F	M or F	M or F	M or F	Male	Female	Male	Female	Male	Male	Male	Male	Male	Male	M or F
Direct observation of defacation	No	No	No	yes	yes	No	No	No	No	No	No	No	No	No	yes	yes	yes	yes	yes	yes	yes	yes	yes	yes	No
Collection after 10 -15 min of defacation***	yes	yes	yes	NA	NA	yes	yes	yes	yes	yes	yes	yes	yes	yes	NA	NA	NA	NA	NA	NA	NA	NA	NA	NA	yes
Place of feces	on rock	on rock	on rock	on rock	on rock	on rock	on rock	on rock	on sand	on sand	on sand	on rock	on rock	on rock	on rock	on rock	on snow	on snow	on snow	on snow	on snow	on snow	on snow	on snow	on snow
* GPS locations are shown in the text.
** records at adjascent mountain lodges are shown when available
*** Bird(s) was observed with distances ( no less than 50 m) and defacation was not confirmed. Feces was found and collected when arriving at the place of bird(s).
